# Supplementary material for: Proteomic analysis of the regenerating liver following 2/3 partial hepatectomy in rats
Source: Biol Res. 2014 Nov 19;47(1):59. doi: 10.1186/0717-6287-47-59 (PMC4335715; doi:10.1186/0717-6287-47-59)
Supplement: Supplementary file 1 — Additional file 1: Table S1: Protein expression profiling of both sham-operated groups (highlighted in red) and partial-hepatectomized groups (highlighted in blue) in six clusters. Note: The gray-colored bins represent the ≥2-fold up-regulation; the spot-marked bins represent ≥2-fold down-regulation; the colorless bins represent the insignificant expression. Asterisk denotes those proteins that have been identified to be LR-related in other studies. (XLS 84 KB) [file 40659_2014_70_MOESM1_ESM.xls]

## Sheet: Sheet1
	Additional file 1: Table S1 Protein expression profiling of both sham-operated groups (highligted in red) and partially hepatectomized groups (highligted in blue) in six groups.
	Group 1: Up-regulated proteins in regenerating ratlivers post 2/3 PH
	Protein discription	Gene symbol	Accession number	Recovery time points after sham operation								Recovery time points after partial hepatectomy
				0h	6h	12h	24h	72h	120h	168h		0h	6h	12h	24h	72h	120h	168h
	Carbohydrate, lipid, protein and energy metabolism
	Glyceraldehyde-3-phosphate dehydrogenase	Gapdh	gi|122065190	1	14.9224	3.10802	2.37316	1.1083	3.33581	2.69245		1	21.9452	8.89853	26.6694	17.9358	13.3339	11.4542
	Glycerol-3-phosphate dehydrogenase [NAD+], cytoplasmic	*Gpd1	gi|118572652	1	1.21713	1.23204	0.458632	1.04417	0.389785	0.328358		1	2.5	5.1194	2.52985	2	2.32384	2.4403
	Malate dehydrogenase, cytoplasmic	Mdh1	gi|81861572	1	0.26908	0.420595	1.1	1.20404	0.29181	2		1	2.83634	3.10873	2.04012	2.84149	1.19957	2
	Hyaluronidase	Spam1	gi|54037319	1	2	2	1	2	1	2		1	2	1	1	1	1	1
	UTP--glucose-1-phosphate uridylyltransferase	*Ugp2	gi|59799150	1	0.18123	0.119741	0.205502	1	0.475728	0.585761		1	3.07605	8.74272	1.92557	1.20605	1	1
	Phosphoglucomutase-1	Pgm1	gi|730311	1	0.855157	0.190439	0.358337	1.13728	0.324524	0.211426		1	0.856597	1.24332	2.28874	1.26063	1.01943	1.07885
	Pyruvate dehydrogenase E1 component alpha, somatic f	*Pdha1	gi|119364627	1	0.2	0.15308	0.5	0.363834	0.852854	0.442473		1	2.16109	2.15513	1.82758	0.975061	1.17667	1.37198
	Aldose 1-epimerase	Galm	gi|84028322	1	0.461267	0.289694	0.448468	1	0.791086	0.24234		1	1.14833	1.46448	0.943593	1.14193	1	2
	ATP synthase subunit beta, mitochondrial	Atp5b	gi|114562	1	0.102705	1.41492	0.354077	0.269652	0.0717031	0.0409524		1	4.04762	5.22145	1.20476	1.19041	2.92098	2.25252
	V-type proton ATPase subunit B, brain isoform	Atp6v1b2	gi|51338689	1	2.02793	2.47971	3.76571	2.71393	2.45406	3.58676		1	1.61983	2	1.36441	2.23339	2.14205	3.26792
	Cytochrome c oxidase subunit 5A, mitochondrial	*Cox5a	gi|117100	1	1.21542	1.16255	1.0998	2	1.07178	2		1	2	2	2.66373	1.16152	2	2
	Cytochrome b-c1 complex subunit 1	Uqcrc1	gi|81884378	1	7.02052	4.8022	9.39613	4.94444	2.16149	9.37546		1	2	5.26163	2.12939	4.76744	2.03381	4.00252
	Estrogen sulfotransferase, isoform 2	Ste2	gi|1711600	1	1	2	1	2	2	2		1	1	1	2	1	1	1
	hydroxyacid oxidase 1	Hao1	gi|157821243	1	0.20921	0.014514	0.0514697	1.05635	1.04251	0.18551		1	0.903525	1.00134	0.834248	2	1	0.865466
	Very long-chain specific acyl-CoA dehydrogenase	Acadvl	gi|1168287	1	1.72306	2	1	1.59946	1.31087	1.17937		1	2.29946	2.64802	2.53656	4.47033	2.942	1.05094
	Hydroxyacyl-coenzyme A dehydrogenase	Hadh	gi|7387725	1	1.06671	2	2.50177	1.08132	1.368	1.21067		1	5.22667	6.65221	3.8415	1.2326	1.14417	4.24552
	Long-chain-fatty-acid--CoA ligase 1	Acsl1	gi|126011	1	2	1.16716	2	2	1.2662	2		1	1.0342	1.12	1.19312	0.786698	0.850218	2
	Acyl-coenzyme A synthetase ACSM2B	Acsm2b	gi|296434397	1	1	2.45032	0.648286	0.52419	1.85393	1		1	2.71445	2.39472	2.30559	1.23052	4.5022	1.34547
	Medium-chain specific acyl-CoA dehydrogenase	Acadm*	gi|113018	1	3.69024	1.46716	2.22952	1.19575	1.3888	1		1	8.79612	4.22702	5.45028	3.59744	1.2029	4.30074
	2-C-methyl-D-erythritol 4-phosphate cytidylyltransferase-like	Ispd	gi|81871843	1	1	1	0.434691	1	1	1		1	2.97668	1	2.72017	1	2.15453	0.860554
	Prostaglandin reductase 1	Ptgr1	gi|41688552	1	2	2	2	1.17718	1	1.18539		1	2	2.59292	2	2	2	2
	Hydroxymethylglutaryl-CoA synthase	*Hmgcs2	gi|123330	1	1.23517	2	2.06287	1.27779	1.25416	1.29082		1	4.46189	2.59685	2.14167	1.44582	1.88897	3.61148
	Peroxiredoxin-6	*Prdx6	gi|5902791	1	2	1.17772	2	1.23239	1.13821	2		1	3.86111	2	2.56334	0.941519	2	3.875
	Ethanolamine-phosphate cytidylyltransferase	Pcyt2	gi|30580471	1	2	0.896661	2.10087	1.42065	1.0626	0.79213		1	2	2	2.31816	1.11998	2.12442	2
	Proteasome subunit beta type-3	Psmb3	gi|730380	1	0.754293	1	0.853588	0.473142	0.919735	0.98232		1	7.09705	6.8903	3.42616	3.42157	1.01808	3.49814
	Ubiquitin-60S ribosomal protein L40	Uba52	gi|302393728	1	2	1	1	2	2.98781	2		1	1	2	1	1	1	1
	T-complex protein 1 subunit beta	*Cct2	gi|81910374	1	2	1.68079	1.07084	1.04521	0.839527	1.05819		1	1.09618	3.95946	3.38514	2	0.987846	2
	S-adenosylmethionine synthase isoform type-1	Mat1a	gi|127048	1	3.20244	1.18081	2	2	0.958209	1.24582		1	6.09438	5.44277	6.03146	1.40107	2	9.09837
	N-acetylgalactosaminyltransferase 7	Galnt7	gi|51315737	1	1	1	2	1	1	2		1	12.5897	1	1	2	14.4615	11.4872
	Sorting and assembly machinery component 50 homolog	Samm50	gi|81884480	1	1	1	1	2	1	1		1	2	2	2	2	2	1
	Clathrin light chain B	Cltb	gi|116507	1	2	2	2	1	2	1		1	1	1.14412	1	2	1	0.920632
	Protein SEC13 homolog	Sec13	gi|81910340	1	0.212998	0.337744	1	1	0.466825	1		1	4.24171	5.41943	1.49526	1	1	1
	Protein transport protein Sec23A	Sec23a	gi|27735257	1	1	1	1	1	2	1		1	2	2	2	1	1	2
	SUMO-activating enzyme subunit 1	Sae1	gi|81884451	1	0.0568984	1	0.251142	1	0.575342	1		1	1	1.49772	2.51142	2.84571	1	1
	Beta-Ala-His dipeptidase	Cndp1	gi|81884216	1	2	2	1	2	2	2		1	1	1	2	1	1	1
	Ubiquitin thioesterase OTUB1	Otub1	gi|205829267	1	0.273662	1	1.43876	1.06561	1.11051	0.802801		1	2	2	1.31975	2.45804	1.31022	1
	26S protease regulatory subunit 7	Psmc2	gi|2492518	1	1.6599	0.120178	0.317604	0.256015	0.148368	0.0890208		1	1.8508	2.80255	3.21588	2.14143	1.58055	2.46034
	Amino acid and nucleic acid metabolism
	Arginase-1	*Arg1	gi|114146	1	7.46862	20.0732	18.094	2.35356	8.9419	3.5641		1	13.9755	10.3431	22.6752	11.6267	33.1197	50.4483
	Sepiapterin reductase	Spr	gi|134847	1	0.228625	1.14914	1.47434	0.297094	0.485604	1.27331		1	1.01223	2.65845	2.02272	0.788456	3.72501	2.55541
	Aspartate aminotransferase, cytoplasmic	*Got1	gi|122065118	1	0.378566	1.203	1	1.35304	1	0.248014		1	7.015	2.79788	1.62507	6.64804	6.31244	6.01326
	Glutamate--cysteine ligase catalytic subunit	Gclc	gi|121662	1	0.789679	1.014	1.07093	1.14288	1	0.42575		1	1.1068	3.21242	1.03336	1.21056	0.990068	2
	Carbamoyl-phosphate synthase [ammonia], mitochondrial	*Cps1	gi|117492	1	5.13296	5.27853	4.95308	3.99073	2.96999	6.98161		1	1.23809	1.49569	1.65467	1.3444	1.84496	2.0292
	Glutamate--cysteine ligase regulatory subunit	Gclm	gi|1346189	1	0.89982	0.171103	0.205323	0.0893536	0.262357	0.250951		1	2.67871	4.30038	1.24413	1.41023	1.27436	1.04806
	Uroporphyrinogen decarboxylase (Fragment)	*Urod	gi|416892	1	1.66367	1.37336	0.966419	2.18863	2.0069	0.97831		1	1.21402	3.93124	4.73352	3.58533	2.01881	3.02974
	Cystathionine beta-synthase	Cbs	gi|543960	1	0.392704	0.0664767	0.77474	0.150997	0.871098	2.11873		1	0.87019	2.12013	0.937144	1.55751	2.6566	1.10677
	Alpha-aminoadipic semialdehyde dehydrogenase	Aldh7a1	gi|294862408	1	1.16184	4.53182	4.86848	7.37931	1.17376	1.13233		1	1.06986	2	1.18882	1.10811	1.08951	1.61319
	Peptide methionine sulfoxide reductase	Msra	gi|45477002	1	1	0.215402	1	0.0647321	1	1		1	1	2	1	1	1	1
	4-hydroxyphenylpyruvate dioxygenase	*Hpd	gi|83303639	1	1.18855	0.0536081	0.0791898	0.0762212	0.103287	0.132972		1	1.10172	1.17968	2	2	1.93632	1.05192
	Methylmalonate-semialdehyde dehydrogenase [acylating]	*Aldh6a1	gi|400269	1	2.28162	1.19841	1.01034	1.07066	2.10515	2.39815		1	7.61682	7.24194	2.8526	2.29126	1.31676	4.47939
	Adenosylhomocysteinase	Ahcy	gi|134185	1	1.12645	0.421988	1.15013	1.0635	1.02032	1.10053		1	1.14467	1.4993	2	1.34011	0.860158	2
	Putative L-aspartate dehydrogenase	Aspdh	gi|73622217	1	0.43341	0.429348	0.453804	1	1	1		1	2.86957	2.58152	1.24321	1	1	0.816541
	Ribonuclease 8	Rnase8	gi|23822095	1	0.688843	1.07745	0.44343	0.893183	0.829485	0.856848		1	0.76925	2.12287	2.22425	0.920843	1.93774	1.44726
	Dihydropyrimidinase	Dpys	gi|57015267	1	0.846709	0.944296	0.0713012	0.259358	0.840023	0.878788		1	1.35428	1.18835	2.10517	2.3036	1.11418	2
	Biotransformation
	Catechol O-methyltransferase	Comt	gi|116909	1	0.136954	0.0992968	0.353544	1.03606	0.831742	0.455692		1	1.08893	2.85235	2	1.92573	2	2
	Glutaredoxin-3	Glrx3	gi|60416390	1	0.8395	2.18693	8.26562	2.41153	5.84375	2.45312		1	15.0469	13.5625	3.90625	2.92486	8.35938	30.0699
	Nicotinate-nucleotide pyrophosphorylase	Qprt	gi|81883012	1	0.927826	1.00279	2.49304	1.12535	0.940111	2		1	5.20334	2.7883	2	1.44593	1.06128	4.29502
	Sulfotransferase family cytosolic 1B member 1	Sult1b1	gi|3915863	1	1.46208	2.88768	1.20718	1.00474	0.767708	1.27291		1	2	2	2	2.99436	1.71213	2
	Thiopurine S-methyltransferase	TPMT	gi|12585364	1	2	2	1	1	2	2		1	1	1	1	1	2	1
	Cell proliferation-ralated protein
	Cell division control protein 42 homolog u	Cdc42	gi|122063303	1	2	2	2	2	2	2		1	1	2	1	1	2	2
	DnaJ homolog subfamily C member 3	Dnajc3	gi|73620810	1	1.89904	1.3192	2.7646	2	1.56274	2		1	0.749714	2.0824	1.38729	0.879955	1.73701	1.34617
	Kinesin-like protein KIF15	Kif15	gi|81894691	1	2	1	2	2	2	1		1	1	1	1	1	1	2
	26S protease regulatory subunit 4	Psmc1	gi|49065780	1	2	2	2	2	1	2		1	2	2	1	1	1	1
	26S protease regulatory subunit 6B	Psmc4	gi|2492517	1	1.0703	2	2	1.21188	2	2		1	1.02672	0.788679	1.01996	2	1.2322	0.728932
	RuvB-like 1	Ruvbl1	gi|38605681	1	2	2	2	2	2	2		1	1	1	2	1	2	2
	Protein SET	Set	gi|46396568	1	0.832579	0.174794	1.0443	0.329457	0.0707364	0.138566		1	1.09496	1.40713	1.12632	1.12871	1.38671	2.18166
	Staphylococcal nuclease domain-containing protein 1	Snd1	gi|60415342	1	2	2	2	2	2	2		1	1.12526	1.13779	0.882046	2	1	2
	DNA topoisomerase 2-alpha	Top2a	gi|1174742	1	1	1	1	1	1	2		1	2	2	1	2	2	1
	Translationally-controlled tumor protein	Tpt1	gi|51703318	1	0.816066	1.16062	0.226027	0.44863	0.275342	1.2779		1	1.21806	1.21665	3.43697	2.69547	3.41164	2
	Cell differentiation and development-related proteins
	Alcohol dehydrogenase 1	Adh1	gi|113392	1	0.284736	0.328386	0.415536	1.00405	0.90936	1.0325		1	4.48669	2.01895	0.863647	2	0.784181	1.7128
	Adenomatous polyposis coli protein	Apc	gi|10719873	1	1	2	1.04166	2	1.0581	1		1	2	2	1	2	2	2
	F-actin-capping protein subunit alpha-2	Capza2	gi|123780911	1	0.403431	0.270248	0.800147	0.892084	0.379894	0.435979		1	3.63175	1.1986	0.669841	0.782792	0.757672	1.364
	Cofilin-1	Cfl1	gi|1168996	1	2.06555	2	2	1.03812	1.26595	1.41265		1	1.16435	2	4.11656	3.83442	2.16019	2.31172
	Dystrophin-related protein 2	Drp2	gi|81868113	1	1.08147	1.5	1.42201	0.93173	1	1		1	2	4.82031	0.966123	0.934348	3.07314	2
	Elongation factor 1-alpha 1	*Eef1a1	gi|50402095	1	1	1	0.0933099	1	0.324824	0.941461		1	2.93574	4.62324	2.82482	4.92692	1	1.45883
	Elongation factor 1-delta	Eef1d	gi|257096637	1	1.01897	1.08855	0.0798686	0.323671	0.908063	0.0990338		1	0.935801	1.13398	1.0781	2	0.881484	2
	Elongation factor 1-gamma	Eef1g	gi|55583762	1	0.351249	0.854864	1	0.190282	0.44263	0.94998		1	2.0392	0.85933	2.15149	2	2	0.842932
	Eukaryotic translation initiation factor 5A	*Eif5a	gi|91207082	1	2	1.10192	2	1.13167	2	1.20758		1	1	0.794118	0.953349	0.644118	0.788235	2
	Protein FAM5C	Fam5c	gi|81871340	1	2	2	2	2	2	2		1	1	1	1	2	2	2
	Glia maturation factor beta	*Gmfb	gi|2842657	1	1.31634	2	1.16564	0.877301	2	2		1	2	5.1227	1	3.65267	1.93252	4.37805
	K+/Na+ hyperpolarization-activated cyclic nucleotide-gated channel 2	Hcn2	gi|83303515	1	2	2	2	2	1	1		1	1	1	1	1	1	2
	Hypoxanthine-guanine phosphoribosyltransferase	Hprt1	gi|123501	1	0.354722	0.815506	0.819243	0.208955	0.379768	0.84743		1	1.44757	2	1.16874	1.30712	2	0.921659
	Keratin, type II cytoskeletal 6A	*Krt6a	gi|131107	1	1	1	1	1	2	1		1	1	2	1	2	2	2
	Leucine-rich repeat and calponin homology domain-containing	Lrch4	gi|187469041	1	1.77196	4.50213	2.92605	3.01118	1.47347	3.20534		1	1	2.363	1.41608	1	0.888826	1
	Myosin-7	Myh7	gi|127748	1	2	2	2	2	2	1		1	2	2	1	1	1	1
	Myosin light polypeptide 6	Myl6	gi|2842665	1	1	2	1	1	1	2		1	2	1	2	2	2	2
	NADH dehydrogenase [ubiquinone] iron-sulfur protein 2	*Ndufs2	gi|81890431	1	2	2	1.55913	2	1.53837	1.10432		1	1.00493	1.30746	0.969091	0.747546	2	1.5475
	Protamine-3	Prm3	gi|145558847	1	2	1	1	2	2	2		1	1	1	1	1	1	2
	Parvalbumin alpha	Pvalb	gi|131107	1	0.917506	1	1	0.684796	2	1.55985		1	1	1	2	2.41882	2	3.41897
	Regucalcin	*Rgn	gi|68067383	1	1.31503	1.33442	1.51088	1.44919	0.796011	2.19967		1	5.5463	5.00926	2.14452	2.02624	2.08258	5.28704
	Myosin regulatory light chain RLC-A	Rlc-a	gi|127170	1	1	2	1	1	1	1		1	2	1	1	2	2	2
	60S ribosomal protein L13a	Rpl13a	gi|548747	1	1	1	2	1	1	1		1	2	2	1	1	2	2
	40S ribosomal protein SA	Rpsa	gi|730681	1	1.07922	1.2395	1.15409	1.30377	1.23051	2.09399		1	1.18488	2.76096	2.19671	1.20366	2.70896	2
	Synaptotagmin-6	Syt6	gi|33112455	1	2	2	2	2	1	1		1	1	1	1	1	1	2
	transferrin receptor	Tfrc	gi|224192	1	1	13.4375	1	3.46481	1	1		1	8.34916	11.5975	19.2523	1	6.54942	16.87
	Tubulin alpha-1C chain	Tuba1c	gi|55976169	1	4.93654	2.884	4.41071	1.13393	4.56548	2		1	18.0833	1.33596	1.28869	9.53015	19.7143	23.0451
	Uridine-cytidine kinase 2	Uck2	gi|205371845	1	1	0.0204972	1	0.033589	1	1		1	2	2	1	6	2	1.06357
	Zinc finger protein 426	Znf426	gi|68067383	1	2	2	1	2	2	1		1	1	1	1	1	2	1
	Signal transmission
	RAC-beta serine/threonine-protein kinase	Akt2	gi|1346402	1	1	1	2	1	2	1		1	1	2	2	2	2	2
	Rho GDP-dissociation inhibitor 1	*Arhgdia	gi|81883710	1	0.235037	0.373597	1.23513	0.463163	0.294922	0.781142		1	2	0.931001	1.21906	0.873864	1.31702	1.19412
	Axin-2	Axin2	gi|172045720	1	2	2	2	1	1	2		1	1	1	1	1	1	2
	Adenylyl cyclase-associated protein 1	Cap1	gi|124012084	1	1	1	1.10117	1.00778	1	1.29572		1	4.13619	9.05447	5.11284	1	1	1
	Gamma-aminobutyric acid receptor subunit beta-2	Gabrb2	gi|52000957	1	1	1	1	2	2	0.7671		1	2	4.42169	1	3.31565	2	1.49542
	MAP kinase-activated protein kinase 3	Mapkapk3	gi|81910669	1	0.852844	1.14247	0.390372	1.07871	0.322581	1		1	2	1.4148	1.43077	2	2.24114	1.03067
	Beta-type platelet-derived growth factor receptor	Pdgfrb	gi|33302609	1	2	2	2	2	1	1		1	1	1	1	1	2	1
	Protein phosphatase 1 regulatory subunit 7	Ppp1r7	gi|81909701	1	1	1	1	1	1	2		1	2	2	2	1	2	1
	Protein kinase C delta type	Prkcd	gi|125554	1	1.45799	0.373905	1.20162	1.50549	0.972234	0.772296		1	6.90989	9.08571	2.47826	1.1692	2	1.02137
	Ras GTPase-activating protein 2	Rasa2	gi|13959530	1	1	1	1	1	1	2		1	2	2	1	1	2	2
	Secretogranin-2	Scg2	gi|134465	1	1	1	2	1	1	1		1	2	2	2	1	2	1
	Visinin-like protein 1	Vsnl1	gi|51338688	1	1	2	1	2	2	2		1	1	1	2	1	1	1
	14-3-3 protein epsilon	*Ywhae	gi|61216932	1	1.45685	1.07391	2	1	1.12081	0.953807		1	7.63959	2.00914	2.41726	5.3256	8.90558	2.26756
	Zinc finger protein 622	Znf622	gi|50401718	1	2	1	1	1	1	1		1	1	2	1	2	2	2
	Inflammatory factors and related proteins
	Actin-related protein 2/3 complex subunit 2	Arpc2	gi|205686193	1	2	2	2	1	2	1		1	1	1	1	1	2	1
	Glutathione S-transferase alpha-1	Gsta1	gi|62822551	1	2	1.05065	0.952484	1	1	1		1	14.7019	7.63715	2.19222	3.42112	1	2.16333
	Glutathione S-transferase Mu 2	Gstm2	gi|121719	1	1.02878	3.17519	1.79183	3.00978	3.45703	2.38638		1	2	2.24096	1.28679	2	2.24066	1.16919
	NKG2-D type II integral membrane protein	Klrk1	gi|48428186	1	2.63106	2	3.03106	1	2	2		1	8.51233	2	4.87453	2.04596	4.66356	3.43107
	Protein disulfide-isomerase A3	*Pdia3	gi|1352384	1	2.38046	2.17205	3.00631	2.66374	3.04926	4.46799		1	1.11116	1.23654	0.82526	1.15727	1.70631	2.31245
	Proteasome subunit alpha type-6	Psma6	gi|46397655	1	0.346804	0.789279	0.600545	1.3188	0.194005	0.869755		1	1.6654	2.66376	1.08883	1.07956	0.568937	2.14209
	Proteasome subunit beta type-2	Psmb2	gi|730377	1	1.04369	2	1.33212	0.784029	1.45281	2.66243		1	0.790867	5.08711	3.13932	1.37454	4.24248	3.78574
	Other
	UPF0598 protein C8orf82 homolog	C8orf82	gi|81884088	1	2	2	2	2	1	1		1	1	1	1	1	2	1
	Cystatin-B	Cstb	gi|118181	1	2	1	2	2	1	2		1	1	1	1	1	2	1
	PREDICTED: FLYWCH-type zinc finger 1	Flywch1	gi|293339915	1	0.171718	1.24054	0.331053	0.74102	1.55095	0.483022		1	0.652091	2.41347	1.06082	1.29952	2.30366	1.16144
	Vitamin D-binding protein	Gc	gi|139643	1	2	3.13406	2.24123	2	2	2		1	2	2	2.13626	2	0.818655	1
	Gastric intrinsic factor	Gif	gi|1708429	1	0.87	0.65	0.89	1	1	1		1	1	1.44953	1	1	1	2
	Nipsnap1 protein	Nipsnap1	gi|59808764	1	2	1	1	1	1	1		1	2.55638	2.37789	1.16761	2.09919	1.05145	2
	Transmembrane protein 177	Tmem177	gi|123782126	1	1.98344	2.5695	1.25775	2.21483	2.36061	1.12487		1	1	2.02069	1	1.66289	0.824691	0.870974
	Group 2: Newly-induced proteins in regenerating rat livers post 2/3 PH
	Protein discription	Gene symbol	Accession number	Recovery time points after sham operation								Recovery time points after partial hepatectomy
				0h	6h	12h	24h	72h	120h	168h		0h	6h	12h	24h	72h	120h	168h
	Carbohydrate, lipid, protein and energy metabolism
	Dipeptidase 2	Dpep2	gi|81883105	1	1	1	1	1	1	1		1	2	1	2	2	1	1
	Protein OS-9	Os9	gi|81883392	1	1	1	1	1	1	1		1	2	2	1	2	1	1
	Sedoheptulokinase	Shpk	gi|296452959	1	1	1	1	1	1	1		1	2	2	1	2	1	2
	Sorting nexin-15	Snx15	gi|81908658	1	1	1	1	1	1	1		1	1	1	2	2	2	2
	Snx5 protein	Snx5	gi|169642767	1	1	1	1	1	1	1		1	1	2	2	1	1	2
	Amino acid and nucleic acid metabolism
	Fumarylacetoacetate hydrolase domain-containing protein 2	Fahd2	gi|229784139	1	1	1	1	1	1	1		1	2	1	2	2	1	1
	Leucine carboxyl methyltransferase 1	Lcmt1	gi|81885188	1	1.06416	1	1	1	1	0.93375		1	1	1.80973	2	1	2	2
	Biotransformation
	Epididymal secretory glutathione peroxidase	Gpx5	gi|232187	1	1	1	1	1	1	1		1	1	1	2	1	2	2
	Cell proliferation-ralated protein
	Bromodomain-containing protein 2	Brd2	gi|81872356	1	1	1	1	1	1	1		1	1	1	2	2	1	2
	Cell differentiation and development
	Neuronal migration protein doublecortin	Dcx	gi|59797481	1	1	1	1	1	1	1		1	2	1	2	2	1	1
	Calretinin	Calb2	gi|1345670	1	1	1	1	1	1	1		1	2	2	1	1	1	2
	Non-muscle caldesmon	Cald1	gi|2498205	1	1	1	1	1	1	1		1	2	2	1	2	1	1
	ATP-dependent RNA helicase DDX55	Ddx55	gi|115502145	1	1	1.65751	1.83549	1	1	1		1	1	2.54912	2.45582	1.79917	2.38472	1.15665
	Heart- and neural crest derivatives-expressed protein 2	Hand2	gi|47117685	1	1	1	1	1	1	1		1	1	2	1	2	1	2
	Potassium/sodium hyperpolarization-activated cyclic nucleoti	Hcn1	gi|29840774	1	1	1	1	1	1	1		1	2	2	1	1	1	2
	Neuron-specific calcium-binding protein hippocalcin	Hpca	gi|51317364	1	1	1	1	1	1	1		1	2	1	1	2	2	1
	Protein quaking	Qki	gi|108860917	1	1	1	1	1	1	1		1	1	2	1	2	1	2
	Src kinase-associated phosphoprotein 1	Skap1	gi|81908649	1	1	1	1	1	1	1		1	2	1	2	2	1	1
	Zinc finger protein SNAI3	Snai3	gi|121942538	1	0.803138	1	1.14722	1	0.505652	1.06795		1	1	1.55966	0.842066	1.38082	2.50342	1.40125
	Sumf2 protein	Sumf2	gi|60552102	1	1	1	1	1	1	1		1	1	2	2	1	2	1
	von Willebrand factor A domain-containing protein 1	Vwa1	gi|81884089	1	1	1.07657	1	0.577738	1	0.606487		1	1	2	1	1	1	2.19258
	Signal transmission
	Dual specificity phosphatase DUPD1	Dupd1	gi|158517745	1	1	1	1	1	1	1		1	2	2	2	2	2	1
	Potassium channel subfamily T member 1	Kcnt1	gi|73920091	1	1	1	1	1	1	1		1	1	2	2	1	1	2
	Receptor-type tyrosine-protein phosphatase F	Ptprf	gi|81918347	1	1	1	1	1	1	1		1	2	1	1	2.77081	0.735523	2.06943
	Other
	Polyglutamine-binding protein 1	Pqbp1	gi|78099120	1	1	1	1	1	1	1		1	2.63183	1	1	2.4048	1	2.94802
	Phosphotriesterase-related protein	Pter	gi|262527554	1	1	1	1	1	1	1		1	1	2	2	2	1	1
	Group 3: Down-regulated proteins only in sham-operated rat livers
	Protein discription	Gene symbol	Accession number	Recovery time points after sham operation								Recovery time points after partial hepatectomy
				0h	6h	12h	24h	72h	120h	168h		0h	6h	12h	24h	72h	120h	168h
	Carbohydrate, lipid, protein and energy metabolism
	START domain containing 10, isoform CRA	Stard10	gi|149068741	1	0.0785193	1	1	1	0.030286	0.823051		1	1	1	1	1	1	1.2
	Cell differentiation and developmen
	Protein FAM3C	Fam3c	gi|81866087	1	0.464684	0.176314	1	0.113576	1	1		1	1	1	1	1	1	1
	Protein Lines homolog	Lins	gi|317373380	1	0.63818	0.29378	0.517259	0.405146	0.624241	1		1	1	1	0.67802	0.880077	0.696389	1
	Signal transmission
	Tyrosine-protein phosphatase non-receptor type 13	Ptpn13	gi|12643716	1	0.8388	0.494713	0.759266	0.532225	0.907477	0.677194		1	1	1.99967	1	1	0.92865	0.896023
	Inflammatory factors and related proteins
	Endothelin-2	Edn2	gi|2827760	1	0.79622	0.91849	0.484967	0.419546	0.296097	0.953714		1	1.06624	1	0.879144	0.96802	0.908318	0.836961
	Group 4: Down-regulated proteins in regenerating mouse livers after 2/3 PH
	Protein discription	Gene symbol	Accession number	Recovery time points after sham operation								Recovery time points after partial hepatectomy
				0h	6h	12h	24h	72h	120h	168h		0h	6h	12h	24h	72h	120h	168h
	Carbohydrate, lipid, protein and energy metabolism
	glucose-6-phosphate dehydrogenase	G6PD	gi|134047776	1	2.53157	5.34057	1.13666	1.18833	1.39202	1.19324		1	0.130396	0.732749	0.184353	1.24306	0.826931	0.86816
	3-alpha-hydroxysteroid dehydrogenase	*Akr1c9	gi|118634	1	2	2	1.19574	2	2	2		1	1.07095	1.31967	1.23122	0.358007	0.795323	0.793394
	Lysosomal protective protein	Ctsa	gi|131082	1	1	0.0230442	0.204299	0.069907	0.167893	0.189001		1	1	0.633617	1	1	1	0.20383
	Fatty acid-binding protein, brain	Fabp7	gi|1706751	1	1.07394	1.22548	2	2	1.20772	2		1	0.331461	1.24126	0.820467	0.284803	1.1	1.09082
	Isoamyl acetate-hydrolyzing esterase 1 homolog	Iah1	gi|166226260	1	0.724014	0.89744	0.869211	0.697694	0.781362	0.658642		1	0.518717	0.136201	0.93506	0.402628	0.173238	0.623656
	Lipase member K	Lipk	gi|81913380	1	0.26576	0.3682	0.260863	0.28818	0.74833	0.735539		1	1	0.948844	0.802878	0.448014	1.89927	0.850514
	6-phosphogluconolactonase	Pgls	gi|205686171	1	0.329886	0.272381	0.6596	0.556547	0.16381	0.765841		1	0.493333	0.878994	0.938641	0.564568	0.748571	0.942641
	Glycogen phosphorylase, liver form	*Pygl	gi|585688	1	0.436538	0.186629	0.445071	0.155002	0.0638798	0.257398		1	1.05804	1.15683	0.264704	0.935919	0.194771	0.363571
	Transketolase	Tkt	gi|1729977	1	0.322372	0.130381	0.149886	1.04261	0.922719	0.0354946		1	0.884637	0.90116	1.27737	1.04157	0.114215	1.02957
	Cytochrome b-c1 complex subunit 2	Uqcrc2	gi|122066611	1	1.35402	2	1.06882	2	1	1.36319		1	0.390148	0.0771792	0.143741	0.489775	1.03608	1
	Amino acid and nucleic acid metabolism
	1,2-dihydroxy-3-keto-5-methylthiopentene dioxygenase	Adi1	gi|77416526	1	0.101524	0.0751174	0.194249	0.154343	1.21325	0.309272		1	0.97182	0.461268	1.35391	0.279318	1.37382	0.785743
	Glutamate dehydrogenase 1, mitochondrial	Glud1	gi|92090591	1	3.05	2.32848	4.20697	2.19905	1.4242	3.37824		1	1.33344	0.297825	1.36606	1.42792	1.58443	1.88059
	Glutamine synthetase	Glul	gi|121376	1	1.14821	2.5663	14.9255	10.7725	3.00556	2.02996		1	1.03315	0.487288	0.216102	0.205535	1.51638	0.899053
	heme binding protein 1	Hebp1	gi|149049177	1	0.192909	0.355589	0.276437	0.132597	0.171828	1		1	1	0.104972	1	1.22934	1	0.892045
	dihydrodipicolinate synthase-like, mitochondrial	Hoga1	gi|157822207	1	0.831114	1.32458	0.971429	1.21575	1.01695	1.41973		1	0.0665633	1.07421	0.189104	0.173608	0.140194	0.372397
	Ornithine aminotransferase, mitochondrial	*Oat	gi|129019	1	1.1219	0.153933	0.413677	0.0199803	0.139862	0.0374279		1	1.36289	1.34412	0.784508	0.34351	0.289855	1.01983
	Phenylalanine-4-hydroxylase	Pah	gi|129975	1	0.114828	0.264394	0.153196	0.13567	0.175474	0.23217		1	0.839269	0.857546	0.22024	0.265065	0.355699	1.15623
	Serine hydroxymethyltransferase, cytosolic	Shmt1	gi|341941086	1	0.0544783	0.0789474	1	1	0.1265	0.113112		1	0.265928	1.16113	1.06648	1.04654	1	0.795905
	tRNA-splicing endonuclease subunit Sen2	Tsen2	gi|81883151	1	1	1	1	2	2	1		1	1	1	1	0.283208	1	1
	Biotransformation
	Serum paraoxonase/lactonase 3	Pon3	gi|71153066	1	1.19662	1.23717	2	2	1.40811	7.74994		1	1.25151	0.301724	0.224138	0.762801	0.930137	0.497696
	Cell proliferation-ralated protein
	Peroxiredoxin-2	Prdx2	gi|549132	1	0.0774755	0.0572681	1.14112	0.104946	0.0709686	0.220578		1	0.896	0.0142485	1.06371	0.364992	1.27297	1.5
	Cell differentiation and development
	chromobox homolog 1	Cbx1	gi|48428809	1	0.0531888	1	1	0.278351	0.507216	0.524742		1	1	1.26804	0.465979	1.02538	1	1.48192
	Coactosin-like protein	Cotl1	gi|224487700	1	2	0.793841	1.14956	1	2	2		1	0.486356	1.24437	0.779852	0.218691	1.04309	0.787397
	NADH-ubiquinone oxidoreductase 75 kDa subunit, mitochondrial	Ndufs1	gi|81884209	1	2	1.07028	3.05694	2	1.77055	2		1	0.401961	1.20098	0.178431	1.15196	0.492157	1.11275
	NADH dehydrogenase [ubiquinone] iron-sulfur protein 8, mitoc	*Ndufs8	gi|157821497	1	0.75399	1	1.11738	1.31483	2	2		1	0.475138	0.475138	0.480663	1	0.464088	1.15193
	Spermatogenesis-associated protein 7 homolog	Spata7	gi|37087659	1	2	2	2	2	1.35582	2		1	1	0.897761	1	1.45156	1.02896	0.393405
	Other
	Phospholysine phosphohistidine inorganic pyrophosphate phosphatase	Lhpp	gi|81882971	1	1.00692	0.841496	0.979357	1.06734	1.68491	1		1	0.167125	0.294746	0.399822	0.079252	0.505788	0.491541
	Synaptotagmin-4	Syt4	gi|1711652	1	1	1	1.07937	1.08669	0.81254	1.82406		1	0.457895	0.636642	1	1	0.822935	1
	Group 5: Proteins whose levels were below detection limit in regenerating livers after 2/3 PH
	Protein discription	Gene symbol	Accession number	Recovery time points after sham operation								Recovery time points after partial hepatectomy
				0h	6h	12h	24h	72h	120h	168h		0h	6h	12h	24h	72h	120h	168h
	Carbohydrate, lipid, protein and energy metabolism
	3-ketoacyl-CoA thiolase, mitochondrial	*Acaa2	gi|135762	1	1.12661	2.9547	1.21439	1.16408	3.94118	3.15412		1	1.07776	1.08769	1.06575	1.03527	1.00332	1.02285
	Arachidonate 15-lipoxygenase B	Alox15b	gi|60389874	1	1	2	1	2	1	2		1	1	1	1	1	1	1
	V-type proton ATPase 116 kDa subunit a isoform 2	Atp6v0a2	gi|172046607	1	4.2838	1	1.49321	3.77971	4.00262	1		1	1	1	1.10929	1	1	1
	T-complex protein 1 subunit epsilon	*Cct5	gi|81910761	1	1.30612	0.988483	2	1.22455	2	1.22281		1	1.18199	1.08881	1.1782	1.09227	1.09422	1.12111
	DDB1- and CUL4-associated factor 12	Dcaf12	gi|74756352	1	1	3.79357	2.74494	2.02782	2.51817	3.37657		1	1.02263	1.05128	1.32874	1	1.64719	1
	Peroxisomal 3,2-trans-enoyl-CoA isomerase	Eci1	gi|257051039	1	1	2	1	2	2	2		1	1	1	1	1	1	1
	Fatty acid-binding protein 9	Fabp9	gi|1729979	1	1	1	2	2	2	1		1	1	1	1	1	1	1
	26S protease regulatory subunit 10B	Psmc6	gi|55977306	1	2	2	2	1	2	1		1	1	1	1	1	1	1
	Nucleotide exchange factor SIL1	Sil1	gi|81892269	1	1	2	2	2	2	1		1	1	1	1	1	1	1
	Amino acid and nucleic acid metabolism
	Asparagine synthetase [glutamine-hydrolyzing]	Asns	gi|91771192	1	1	2	1	2	2	1		1	1	1	1	1	1	1
	Deoxyribonuclease-1-like 1	Dnase1l1	gi|91206585	1	1	2	2	2	1	1		1	1	1	1	1	1	1
	Ribonuclease H1	Rnaseh1	gi|81909480	1	1	2	2	1	2	1		1	1	1	1	1	1	1
	serine hydroxymethyltransferase, mitochondrial	Shmt2	gi|56605722	1	2	2	2	2	0.634191	2		1	1.29719	1	1	1	1	1
	Biotransformation
	Quinone oxidoreductase	Cryz	gi|71152023	1	2	2	1	2	1	1		1	1	1	1	1	1	1
	Sulfotransferase 1C2A	Sult1c2a	gi|92090639	1	3.95912	4.96541	0.921384	1	1	3.0192		1	1	0.679245	1	1	0.698113	1
	Cell proliferation-related
	Mitotic-spindle organizing protein 2	Mzt2	gi|81903515	1	1.22769	1.7856	2.23185	1.81506	2.34736	1.27972		1	1.4365	1.03286	1.29708	1.33809	1.55371	1.38183
	Cell differentiation and development
	39S ribosomal protein L40, mitochondrial	Mrpl40	gi|124028628	1	1	2	2	1	2	1		1	1	1	1	1	1	1
	28S ribosomal protein S10, mitochondrial	Mrps10	gi|62900754	1	1	2	1	2	1	2		1	1	1	1	1	1	1
	Nucleoporin NUP53	Nup35	gi|81884379	1	2	1	1	2	1	2		1	1	1	1	1	1	1
	RuvB-like 2	Ruvbl2	gi|30316329	1	1.07926	1.05322	1.31864	1.34528	2.08422	1.71556		1	0.916498	0.826402	1.39633	0.952536	0.882594	0.708596
	Single-stranded DNA-binding protein	Ssbp1	gi|417812	1	1	2	1.44547	2	2	1		1	1	1	1	1	1	1
	Synaptonemal complex central element protein 1	Syce1	gi|118573897	1	2	1	2	2	1	1		1	1	1	1	1	1	1
	Tektin-2	Tekt2	gi|55583763	1	2	2	2	1	1	1		1	1	1	1	1	1	1
	Signal transmission
	Plasma membrane calcium-transporting ATPase 4	Atp2b4	gi|14285346	1	2.121	1	1	2	2	1		1	1	1	1	1	1	1
	Coiled-coil domain-containing protein 22	Ccdc22	gi|261260056	1	2	2	1	2	1	1		1	1	1	1	1	1	1
	MAP/microtubule affinity-regulating kinase 3	Mark3	gi|81170677	1	1	1	1	2	2	2		1	1	1	1	1	1	1
	1-phosphatidylinositol-4,5-bisphosphate phosphodiesterase ga	Plcg2	gi|130230	1	1	2	2	2	2	2		1	1	1	1	1	1	1
	Transmembrane protein 109	Tmem109	gi|81884639	1	1	2	1	2	1	2		1	1	1	1	1	1	1
	Inflammatory factors and related proteins
	E3 ubiquitin-protein ligase CBL-B	Cblb	gi|81866807	1	1	2	1	2	2	1		1	1	1	1	1	1	1
	Pannexin-1	Panx1	gi|45476996	1	1.80382	2	1.09644	2	2	1.96719		1	0.790159	0.924498	0.900967	1.48441	0.726463	1.1893
	Peptidoglycan recognition protein 1	Pglyrp1	gi|38605100	1	1	2.11987	1	2	2	2		1	1	1	1	1.8937	1	1
	Rano class II histocompatibility antigen, A beta chain	RT1-B	gi|122240	1	1	2.28603	1.71621	2.02177	2	1		1	1	1.27273	1	1	1	0.832727
	Other
	Kidney mitochondrial carrier protein 1	Slc25a30	gi|81889303	1	2	1	1	1	2	2		1	1	1	1	1	1	1
	Zinc finger protein 706	Znf706	gi|78099311	1	1	2	2	1	2	2		1	1	1	1	1	1	1
	Group 6: Proteins with upregulation at early phase and downregulation at late phase during LR
	Protein discription	Gene symbol	Accession number	Recovery time points after sham operation								Recovery time points after partial hepatectomy
				0h	6h	12h	24h	72h	120h	168h		0h	6h	12h	24h	72h	120h	168h
	Carbohydrate, lipid, protein and energy metabolism
	Peptidyl-prolyl cis-trans isomerase B	Ppib	gi|215274190	1	0.0253928	0.0863863	0.0338323	0.192673	1.22514	0.147445		1	0.471008	0.832881	1.34234	1.79402	4.6744	0.993977
	Amino acid and nucleic acid metabolism
	Urocanate hydratase	Uroc1	gi|341940812	1	0.0326717	0.243754	0.0631579	0.085986	0.367533	0.0606214		1	0.065948	0.444895	0.695888	0.233566	0.843307	2.08244
	Note: The gray-colored bins represent the ≥ 2-fold up-regulation; the spot-marked bins represent ≥ 2-fold down-regulation; the colorless bins represent the insignificant expression. Asterisk denotes those proteins that have been identified to be LR-related in other studies.
